# Supplementary material for: The underlying cause of the simple virilizing phenotype in patients with 21-hydroxylase deficiency harboring P31L variant
Source: Front Endocrinol (Lausanne). 2023 Feb 14;13:1015773. doi: 10.3389/fendo.2022.1015773 (PMC9972294; doi:10.3389/fendo.2022.1015773)
Supplement: Supplementary file 2 [file Table_2.xlsx]

## Sheet: 临床基本资料20210717(31患者) (29位患者)
ID	Sex	karyotype	age	Allele1	Allele2	21OHD clinical type	Surgical treatment	Height （cm）	Weight （kg）	BP （mmHg）	clinical diagnosis	21OHD typing	Summary of clinical manifestations	Na（mmol/L）	K（mmol/L）	FSH（IU/L） （＜10IU/L） （follicular phase）	LH（IU/L） （2.12-10.89IU/L） (follicular phase)	E2（pg/ml） 27-122pg/ml （follicular phase）	P（ng/mL） （0.3-1.7）	T（ng/mL） （0.10-0.75）	17OHP（ng/mL） （0.61-3.34）	ACTH(pg/mL) （0-46）	F（ug/dL） （4.0-22.3）
21OHD01	Female	46XX	13	P31L＋promoter mutation	del	SV		156	44	血压正常	21-OHD	SV	H,M,C			9.83	7.28	30	22.09	2.32	65.9	514
21OHD02	Female	46XX	2	P31L＋promoter mutation	exon1-3 deletion	SV	clitoridectomy at 2 years old	97	15	100/60	21-OHD	SV	C	142	3.9	1.4	0	13.2	6.18	0.308	47.71	99	3.67
21OHD03	Female	46XX	15	P31L＋promoter mutation	del	SV	clitoridectomy at 7 years old	157	48	100/70	21-OHD	SV	H,M,C,A			4.5	3.26	65.8	4.63	4.57	79.37	181	10.22
21OHD04	Feamle	46XX	9	P31L＋promoter mutation	8bp deletion	SV	clitoridectomy at 8 years old，vulvar plastic surgery at 23 years old	135	30	110/65	21-OHD	SV	H,C			2.62	3.55	298	11.78	2.53	76.7	134	16.45
21OHD05	Female	46XX	21	P31L＋promoter mutation	P31L	SV					21-OHD	NC	H,M,C,A			8.35	7.11	21.59	13	1.01	70.49	31.3	35.7
21OHD06	Female	46XX	22	P31L＋promoter mutation	I173N	SV					21-OHD	SV	C			5.56	1.51	109		2.03	53.47	206	12.4
21OHD07	Female	46XX	24	P31L＋promoter mutation	I173N	SV	clitoridectomy at 6 years old	160	87	100/70	21-OHD	SV	H,C,PP	142	4.3	5.6	7.36	53.7	7.79	0.874	68.23	370
21OHD08	Feamle	46XX	11	P31L＋promoter mutation	Q319X	SV	done clitoridectomy				21-OHD	SV	H,M,C,A			6.34	2.24	104	5.28	1.04	63.21
21OHD09	Female	46XX	15	P31L＋promoter mutation	I173N	SV	clitoridectomy at 8 years old	159	48	100/70	21-OHD	SV	C	140	4.3	6.96	17.34	84	20.39	2.95	64.63	222	12.83
21OHD10	Female	46XX	25	P31L＋promoter mutation	I2G	SV					21-OHD	SV	HMCA			6.61	2.85	103.88	5.71	0.1	1.56	12.7	0.5
21OHD11	Female	46XX	21	P31L＋promoter mutation	I2G	SV	Clitoris cavernous resection + perineum combined incision plastic surgery at 2019				21-OHD	NC	H,C	141	3.9	5.18	4.44	47	13.88	1.11	52.51	173	9.71
21OHD12	Feamle	46XX	23	P31L＋promoter mutation	I173N	SV	clitoridectomy at 15 years old				21-OHD	SV	C			5.5	17.35	159.8	21.03	0.83	75.23	18.3	6.63
21OHD13	Female	46XX	17	P31L＋promoter mutation	I173N	SV	clitoridectomy at 10 years old	158	51.5		21-OHD	NC	H,M,A			6.8	3.8	44.6	12.38	3.44	61.7	246
21OHD14	Female	46XX	16	P31L	exon4-8 deletion	SV	clitoridectomy at 24 years old			140/80	21-OHD	NC	H,PP			7.8	7	31.6	9.96	3.7	107.2	116	11.3
21OHD15	Female	46XX	27	P31L	Del	SV	clitoris enlargement at birth	158	54	110/70	21-OHD	SV	C	136	4	1.28	1.98	255	12.56	2.26	12.9	21.99	5.22
21OHD16	Feamle	46XX	23	P31L	I173N	NC					21-OHD	NC				7.44	10.69	75.41	11.24	1.92	58.77	177	9.1
21OHD17	Female	46XX	19	P31L	Del	NC		153	50.5	110/80	21-OHD	NC	H,M	142	4.3	6.39	15.72	33.85	8.79	0.395	15.58	87.2	13.44
21OHD18	Female	46XX	15	P31L	Del	NC		158	59	105/70	21-OHD	NC	H,M,A	142	4.4	6.64	9.77	36.85	4.89	2.05	21.83	186	11.93
21OHD19	Female	46XX	21	P31L	I2G	NC		154.5	59	130/70	21-OHD	NC	H,M,A	142	4.3	3.9	16.09	544.2	37.15	1.33	7.39	172	17.13
21OHD20	Feamle	46XX	34	P31L	Del	NC		154	65	120/80	21-OHD	NC	H,M,A	138	4.1	4.59	3.9	682.85	8.42	11.2	12.7	49	17.07
21OHD21	Female	46XX	19	P31L	I173N	NC		158	50	110/70	21-OHD	NC	H,M	141	4.3	12.27	8.97	61	3.63	1.27	5.92	79.5	10.35
21OHD22	Female	46XX	32	P31L	I173N	NC			60	116/80	21-OHD	NC	H,M	140	3.7	9.07	5.95	47	2.87	1.59	6.94	143	14.57
21OHD23	Female	46XX	32	P31L	I173N	NC		149	44.4	120/75	21-OHD	NC	H,M,A	139	3.8	10.09	8.01	265.57	3.76	1.79	24.73	29.9	12.69
21OHD24	Feamle	46XX	26	P31L	V282L	NC		158	55	110/90	21-OHD	NC	H,M,A	137	3.5	3.85	7.63	35.9	4.09	2.34	27.74	85.1	17.15
21OHD25	Female	46XX	31	P31L	I2G	NC					21-OHD	NC		137	4.5	7.38	3.51	74.78	0.93	0.1	0.31	5
21OHD26	Female	46XX	23	P31L	Del	SV		152.5	54.5	104/69	21-OHD	NC	H,M,C,A			8.73	8.9	83.51	11.71	3.98	14.18	159.4	23.05
21OHD27	Female	46XX	25	P31L	I173N	SV	clitoris enlargement at birth			110/70	21-OHD	SV	H,M,C	141		3.95	10.1	97	43.88	6.62	74.45	244
21OHD28	Feamle	46XX	29	P31L	I173N	NC				120/80	21-OHD	NC	H,M,			9.56	1.51	124.5	40	2.36	37.07	644	6.6
21OHD29	Female	46XX	28	P31L	P31L	SV	clitoral enlargement at age 12			100/70	21-OHD	NC	H,M			4.9	7.4	137.2	1.31	1.62	71.59	86.3	9.88
	H：hirsutism；M：Irregular menstruation；C：clitoris enlargement ：A： acne
